# Supplementary material for: Neoantigen-specific immunity in low mutation burden colorectal cancers of the consensus molecular subtype 4
Source: Genome Med. 2019 Dec 30;11:87. doi: 10.1186/s13073-019-0697-8 (PMC6938004; doi:10.1186/s13073-019-0697-8)
Supplement: Supplementary file 3 — Additional file 3: Table S3. Immune-regulatory gene set. [file 13073_2019_697_MOESM3_ESM.xlsx]

## Sheet: immunoGenes_set3
Table S3 | Immune-regulatory gene set.
Gene	Entrez		Gene	Entrez
ADORA2A	135		ICOS	29851
ARG1	383		ICOSLG	23308
BTLA	151888		IDO1	3620
C10orf54	64115		IFI6	3428
CCL5	6352		IFNA1	3439
CD27	939		IFNA2	3440
CD274	29126		IFNG	3458
CD276	80381		IL10	3586
CD28	940		IL12A	3592
CD40	958		IL13	3596
CD40LG	959		IL1A	3552
CD70	970		IL1B	3553
CD80	941		IL2	3558
CIITA	4261		IL2RA	3559
CTLA4	1493		IL4	3565
CX3CL1	6376		ITGB2	3689
CXCL10	3627		KIR2DL1	3802
CXCL9	4283		KIR2DL2	3803
ENTPD1	953		KIR2DL3	3804
FOXP3	50943		LAG3	3902
GZMA	3001		MICA	100507436
GZMA	3001		MICB	4277
HAVCR2	84868		PDCD1	5133
HLA-A	3105		PDCD1LG2	80380
HLA-B	3106		PRF1	5551
HLA-C	3107		SELP	6403
HLA-DPA1	3113		TGFB1	7040
HLA-DPB1	3115		TIGIT	201633
HLA-DQA1	3117		TLR4	7099
HLA-DQA2	3118		TNF	7124
HLA-DQB1	3119		TNFRSF14	8764
HLA-DQB2	3120		TNFRSF18	8784
HLA-DRA	3122		TNFRSF4	7293
HLA-DRB1	3123		TNFRSF9	3604
HLA-DRB3	3125		TNFSF4	7292
HLA-DRB4	3126		TNFSF9	8744
HLA-DRB5	3127		VEGFA	7422
HMGB1	3146		VEGFB	7423
ICAM1	3383		VTCN1	79679
