# Supplementary material for: Neoantigen-specific immunity in low mutation burden colorectal cancers of the consensus molecular subtype 4
Source: Genome Med. 2019 Dec 30;11:87. doi: 10.1186/s13073-019-0697-8 (PMC6938004; doi:10.1186/s13073-019-0697-8)
Supplement: Supplementary file 4 — Additional file 4: Table S4. Antibody panels used for flow cytometric analyses. [file 13073_2019_697_MOESM4_ESM.xlsx]

## Sheet: Sheet1
Table S4 | Antibody panels used for flow cytometric analyses.
A. T cell phenotyping panel
Antibody	Fluorochrome	Dilution	Company	Order number	Isotype	Clone	Laser	Wavelength	Mirror	Filter
CD4	Pacific Blue	1:800	BD	558116	Mouse IgG1, κ	RPA-T4	Violet	405nm	-	450/50
CD8	Pacific Orange	1:200	ThermoFisher	MHCD0830	Mouse IgG2a	3B5	Violet	405nm	505LP	525/50
CD45RA	FITC	1:30	BD	335039	Mouse IgG1, κ	L48	Blue	488nm	505LP	530/30
CD45RO	PerCP-Cy5.5	1:20	Sony Biotechnology	2121110	Mouse IgG2a,κ	UCHL1	Blue	488nm	685LP	710/50
CD103	BV650	1:75	BioLegend	350218	Mouse IgG1, κ	Ber-ACT8	Violet	405nm	630LP	670/30
CD39	APC	1:60	BioLegend	328210	Mouse IgG1	A1	Red	640nm	665LP	670/14
PD-1	PE	1:30	eBioscience	12-9969-42	Mouse IgG1, κ	MIH4	Yellow Green	561nm	-	582/15
FoxP3	PE-CF594	1:150	BD	562421	Mouse IgG1	259D/C7	Yellow Green	561nm	600LP	610/20
Live/dead	nIR	1:10	ThermoFisher	L10119	-	-	Red	640nm	750LP	780/60
B. T cell reactivity panel
Antibody	Fluorochrome	Dilution	Company	Order number	Isotype	Clone	Laser	Wavelength	Mirror	Filter
CD3	Horizon-V450	1:40	BD	560365	Mouse IgG1, κ	UCHT1	Violet	405nm	-	450/50
CD4	PE-CF594	1:50	BD	562281	Mouse IgG1, κ	RPA-T4	Yellow Green	561nm	600LP	610/20
CD8	APC-Cy7	1:40	BD	348813	Mouse IgG1, κ	SK1	Red	640nm	750LP	780/60
CD137	APC	1:100	BD	550890	Mouse IgG1, κ	4B4-1	Red	640nm	665LP	670/14
Live/dead	Yellow-Ard	1:800	ThermoFisher	L34959	-	-	Violet	405nm	570LP	585/15
