# Supplementary material for: Neoantigen-specific immunity in low mutation burden colorectal cancers of the consensus molecular subtype 4
Source: Genome Med. 2019 Dec 30;11:87. doi: 10.1186/s13073-019-0697-8 (PMC6938004; doi:10.1186/s13073-019-0697-8)
Supplement: Supplementary file 10 — Additional file 10: Table S5. Phenotypic analysis of the expanded TIL products. [file 13073_2019_697_MOESM10_ESM.xlsx]

## Sheet: Sheet1
Table S5 | Phenotypic analysis of the expanded TIL products.
				% of CD4/CD8
Patient ID	TIL yield (x106)	Expansion rate	CD4/CD8 (%)	CD45RO	PD-1	CD39-CD103-	CD39-CD103+	CD39+CD103-	CD39+CD103+
NIC3	11	1012	95/5	99/100	4/0.4	2/1	0/0.1	97/40	1/57
NIC4	35	951	81/19	99/100	12/6	40/16	0.3/1	56/56	1/24
NIC5	18	6.3	93/7	94/98	21/11	20/13	0.4/3	70/38	4/43
NIC6	2	515	97/3	97/99	11/1	20/9	0/1	76/59	0.2/30
NIC7	5	783	92/8	99/99	23/3	7/5	0/1	90/62	2/31
NIC13	33	691	84/16	100/100	12/0.8	15/3	0/0	83/82	0/13
NIC15	55	744	69/31	99/100	28/2	8/61	0/0	90/32	0.1/0.3
NIC17	35	413	34/66	97/98	12/4	51/17	0/0.1	44/77	0/1
